# Supplementary material for: Remote Sensing Image Dehazing via RGB-Space Physical Constraints
Source: Sensors (Basel). 2026 Jun 25;26(13):4026. doi: 10.3390/s26134026 (PMC13364281; doi:10.3390/s26134026)
Supplement: Supplementary file 1 [file sensors-26-04026-s001.zip]

Archive with 1 entries (1 files):
- sensors-4335298-supplementary.pdf
